# Supplementary material for: Orofacial Clefts and Maternal Risk Factors: A Population-Based Case–Control Study
Source: Children (Basel). 2024 Jul 4;11(7):819. doi: 10.3390/children11070819 (PMC11274858; doi:10.3390/children11070819)
Supplement: Supplementary file 1 [file children-11-00819-s001.zip]

Archive with 1 entries (1 files):
- children-3039986-supplementary.pdf
